# Supplementary material for: Identification of Reassortment of Orthotospovirus citrullomaculosi in Jiangxi Province, China
Source: Viruses. 2025 Oct 31;17(11):1448. doi: 10.3390/v17111448 (PMC12656826; doi:10.3390/v17111448)
Supplement: Supplementary file 1 [file viruses-17-01448-s001.zip]

Archive with 1 entries (1 files):
- viruses-3903258-supplementary.pdf
